# Supplementary material for: Calcium Trimetaphosphate-Loaded Electrospun Poly(Ester Urea) Nanofibers for Periodontal Tissue Engineering
Source: J Funct Biomater. 2023 Jun 30;14(7):350. doi: 10.3390/jfb14070350 (PMC10381820; doi:10.3390/jfb14070350)
Supplement: Supplementary file 1 [file jfb-14-00350-s001.zip]

Archive with 1 entries (1 files):
- jfb-2442245-supplementary.pdf
